# Supplementary material for: Hepatitis B vaccination status and knowledge, attitude, and practice towards Hepatitis B virus among medical sciences students: A cross-sectional study
Source: PLoS One. 2023 Nov 6;18(11):e0293822. doi: 10.1371/journal.pone.0293822 (PMC10627443; doi:10.1371/journal.pone.0293822)
Supplement: S1 Dataset — (XLSX) [file pone.0293822.s001.xlsx]

## Sheet: Dataset
Age	Gender	Field of work (student)	Vaccinated against Hepatitis B	Doses of hepatitis B vaccine received	Reasons for not being vaccinated against hepatitis B (only answer if you haven't received the vaccine)	Hepatitis B is caused by a virus.	Hepatitis B can be transmitted by contaminated blood, body fluids, and unprotected sex.	Hepatitis B can be transmitted by shaking hands, Coughing/Sneezing, and contaminated food/water.	Hepatitis B can cause liver cancer.	Health care workers are at increased risk of getting hepatitis B than general population.	Hepatitis B can be prevented by vaccination, using gloves and avoiding sharp needles/syringe injury.	I feel uncomfortable sitting with a hepatitis B infected person .	I don't mind shaking hands/hugging with a hepatitis B infected person.	I believe the hepatitis B vaccine is safe and effective.	I believe healthcare workers should receive hepatitis B vaccination.	I don't need hepatitis B vaccination because I'm not at risk.	I ask for a new blade when receiving a shave/hair cut.	I ask for a new syringe before injection.	I ask for sterilized equipment for ear/nose piercing.	I will seek medical help (report) for needle prick/ sharp injuries.	I attend hepatitis B related awareness campaigns.	Total
22	0	2	0	0	0	1	2	3	4	5	1	5	2	3	4	1	1	2	3	4	5	46
19	1	1	0	0	1	1	1	4	3	3	4	5	2	2	3	2	1	2	3	4	5	45
20	1	1	0	0	2	1	2	5	3	2	5	5	2	3	1	4	4	4	3	4	3	51
21	0	1	0	0	1	1	1	5	1	1	1	5	1	1	2	4	3	3	2	4	1	36
20	0	1	1	2		1	2	3	3	3	2	5	1	1	5	2	1	1	2	3	3	38
18	1	3	0	0	0	1	1	5	1	1	1	5	1	1	1	5	1	1	1	1	1	28
20	0	1	0	0	1	2	3	4	4	2	4	5	2	3	2	2	2	3	2	3	4	47
19	0	1	1	2		3	4	4	3	3	3	5	2	3	3	1	3	4	3	3	4	51
19	1	4	1	2		3	4	4	4	3	3	5	4	2	3	3	3	4	2	3	3	53
19	0	2	0	0	1	4	2	4	5	4	5	5	2	3	5	2	5	5	2	4	2	59
19	0	2	0	0	3	4	4	1	4	5	5	5	2	5	5	5	2	2	5	5	4	63
21	0	2	0	0	0	4	2	4	4	4	4	5	2	4	5	3	5	5	3	4	1	59
19	1	2	1	2		4	5	1	5	5	5	5	1	5	5	5	2	2	5	5	5	65
19	0	1	0	0	3	4	3	5	4	2	5	5	3	4	4	2	2	2	2	2	5	54
20	1	1	0	0	2	4	4	2	3	3	3	5	3	3	5	5	4	5	5	4	3	61
20	1	1	0	0	0	4	2	5	5	5	5	5	3	3	4	4	4	5	4	3	5	66
20	0	1	0	0	0	4	4	2	5	3	5	5	1	5	5	4	5	5	5	5	1	64
23	1	1	0	0	2	4	5	5	4	3	3	5	1	1	5	5	3	4	4	3	1	56
19	1	2	0	0	3	5	5	1	5	5	5	5	1	5	5	5	2	2	5	5	4	65
20	1	2	0	0	0	5	5	3	5	5	5	5	2	3	5	3	4	5	2	4	1	62
20	0	2	0	0	0	5	4	5	3	4	5	5	2	4	5	4	4	5	3	5	1	64
20	0	2	1	2		5	5	5	5	5	5	5	3	4	5	5	5	5	3	5	5	75
21	1	2	1	3		5	5	5	2	5	5	5	3	5	5	5	3	5	5	3	2	68
21	1	2	1	2		5	5	5	5	5	5	5	3	5	5	5	4	4	4	5	1	71
21	1	2	1	2		5	5	4	5	5	5	5	1	5	5	5	5	5	5	5	5	75
22	0	2	1	3		5	5	5	4	5	5	5	1	5	5	5	4	5	5	5	4	73
22	0	2	1	2		5	5	5	5	5	5	5	5	5	5	5	4	4	3	4	4	74
23	0	2	1	3		5	4	3	4	4	4	5	4	5	5	5	5	5	5	5	3	71
19	1	1	0	0	0	5	5	5	3	5	5	5	4	5	5	4	2	5	5	3	2	68
19	0	1	0	0	3	5	5	5	5	3	5	5	1	5	5	4	5	5	5	5	1	69
20	1	1	0	0	3	5	5	5	5	3	5	5	1	5	3	4	1	5	1	5	1	59
20	1	1	0	0	0	5	5	5	4	5	4	5	5	4	5	5	3	4	4	4	3	70
20	1	1	0	0	0	5	5	5	4	4	5	5	5	4	5	4	3	5	5	5	3	72
20	1	1	0	0	0	5	5	5	4	5	5	5	1	5	5	5	5	5	5	5	5	75
20	1	1	0	0	0	5	5	5	5	5	5	5	5	5	5	5	5	5	5	5	5	80
20	0	1	0	0	3	5	5	5	4	3	5	5	3	5	5	2	3	5	5	2	1	63
20	0	1	0	0	0	5	5	4	5	5	5	5	2	5	5	1	3	5	5	4	4	68
20	0	1	0	0	0	5	5	5	5	3	5	5	5	5	5	5	3	5	3	5	2	71
20	0	1	0	0	0	5	5	5	3	5	5	5	4	5	5	5	5	5	5	4	1	72
20	0	1	0	0	0	5	5	5	5	5	5	5	5	5	5	4	4	5	5	5	2	75
21	1	1	0	0	0	5	5	4	3	4	4	5	5	4	5	4	5	5	5	5	2	70
21	1	1	0	0	0	5	5	5	5	5	5	5	5	4	5	5	2	5	5	5	3	74
21	1	1	0	0	0	5	5	5	5	4	5	5	5	5	5	5	5	5	5	5	5	79
21	0	1	0	0	0	5	5	5	5	3	5	5	1	2	1	1	1	2	3	4	5	53
21	0	1	0	0	0	5	5	4	4	4	2	5	1	4	3	4	2	2	4	4	3	56
21	0	1	0	0	1	5	5	5	5	3	4	5	3	2	5	2	2	5	3	2	4	60
21	0	1	0	0	0	5	5	5	5	5	5	5	5	5	5	5	5	5	5	5	2	77
21	0	1	0	0	0	5	5	5	5	5	5	5	5	5	5	5	5	5	5	5	2	77
22	1	1	0	0	0	5	5	4	4	5	5	5	5	5	5	5	5	5	5	5	4	77
19	0	1	1	2		5	5	5	4	4	4	5	1	5	5	5	5	5	5	3	5	71
19	0	1	1	3		5	4	4	2	5	5	5	5	5	5	5	5	5	5	5	2	72
20	1	1	1	3		5	5	5	5	5	5	5	5	5	5	5	5	5	5	5	5	80
20	0	1	1	2		5	5	4	3	4	4	5	2	1	2	4	1	2	3	4	5	54
20	0	1	1	2		5	5	4	3	3	5	5	1	5	4	5	3	3	3	2	3	59
20	0	1	1	3		5	5	5	4	5	5	5	5	5	5	5	1	5	1	2	1	64
21	1	1	1	2		5	5	1	5	5	5	5	4	5	5	5	2	4	4	3	1	64
21	1	1	1	3		5	5	5	5	5	5	5	5	5	5	5	1	5	3	5	1	70
21	1	1	1	2		5	5	5	5	5	5	5	1	5	5	5	5	5	5	5	5	76
22	1	1	1	4		5	5	5	5	5	5	5	1	5	5	5	5	5	5	5	3	74
22	1	1	1	3		5	5	5	5	5	5	5	2	5	5	5	5	5	5	5	3	75
22	0	1	1	2		5	5	5	4	5	5	5	5	5	5	4	5	5	5	5	3	76
23	1	1	1	3		5	5	5	5	5	5	5	4	4	5	5	5	5	5	5	5	78
25	1	1	1	3		5	5	5	1	5	5	5	5	5	5	5	3	5	5	5	2	71
19	1	3	0	0	3	5	5	5	3	3	5	5	1	5	5	5	3	5	5	5	5	70
20	1	3	0	0	4	5	5	4	1	3	5	5	2	5	5	5	5	5	5	5	3	68
20	0	3	0	0	0	5	5	5	4	3	3	5	3	2	5	4	1	5	5	5	3	63
22	1	3	0	0	0	5	5	3	5	1	3	5	1	1	5	5	3	4	3	2	1	52
19	0	3	1	4		5	5	5	5	2	5	5	4	5	5	5	3	5	5	5	1	70
20	1	3	1	1		5	5	2	5	3	5	5	3	5	5	5	5	5	5	5	5	73
21	1	3	1	1		5	5	5	5	5	5	5	1	5	5	2	5	5	5	5	5	73
22	1	3	1	4		5	5	5	5	3	5	5	4	5	5	5	5	5	5	5	5	77
22	0	3	1	3		5	5	5	4	5	5	5	5	5	5	5	4	5	3	5	3	74
22	0	3	1	3		5	5	5	5	5	5	5	5	5	5	5	5	5	5	3	5	78
24	0	3	1	2		5	5	5	5	5	5	5	5	5	5	5	5	5	5	5	3	78
24	0	1	1	1		1	1	1	3	3	1	4	3	1	1	1	1	1	1	1	1	25
20	1	3	0	0	2	1	1	5	1	1	1	4	4	4	3	3	4	3	3	3	3	44
19	1	1	0	0	2	2	5	4	4	4	5	4	4	3	4	3	2	5	5	5	4	63
21	1	4	1	2		2	3	4	4	3	4	4	3	2	4	4	2	3	4	3	3	52
22	1	2	0	0	0	3	4	2	5	3	5	4	2	2	3	2	3	3	4	4	5	54
18	0	2	1	3		3	3	2	5	4	4	4	2	3	2	3	3	4	4	5	3	54
19	1	1	0	0	1	3	1	3	2	4	2	4	3	2	3	2	1	4	3	2	4	43
19	1	1	0	0	1	3	5	5	4	3	4	4	2	5	5	5	3	4	2	3	4	61
18	1	3	0	0	0	3	4	4	3	3	5	4	4	5	3	4	5	5	5	5	5	67
21	0	3	0	0	2	3	3	2	3	1	2	4	3	3	4	3	2	2	3	3	2	43
19	1	2	0	0	2	4	4	3	3	5	5	4	3	3	2	3	4	4	3	5	4	59
19	0	2	0	0	4	4	4	4	5	5	5	4	1	5	4	5	5	5	5	5	5	71
21	1	2	0	0	4	4	4	4	3	5	5	4	2	5	2	1	2	3	2	4	4	54
19	1	2	1	2		4	4	1	3	4	3	4	2	3	3	2	4	4	3	2	3	49
19	1	2	1	4		4	5	1	5	5	4	4	2	4	4	5	3	3	4	5	3	61
19	0	2	1	3		4	4	5	5	5	4	4	1	4	5	5	2	5	3	5	3	64
20	0	2	1	1		4	3	1	3	2	1	4	3	4	2	1	1	2	3	2	5	41
21	1	2	1	3		4	4	3	2	4	4	4	3	3	5	5	5	5	5	5	4	65
21	1	2	1	3		4	5	4	5	5	4	4	4	3	5	5	4	4	4	5	3	68
22	1	2	1	2		4	4	5	4	4	5	4	3	2	5	5	5	5	5	4	3	67
22	0	2	1	3		4	4	4	1	2	3	4	4	2	4	3	3	4	4	5	3	54
23	1	2	1	3		4	4	4	4	4	4	4	2	4	4	4	4	4	4	3	2	59
23	0	2	1	3		4	4	4	3	4	5	4	4	4	5	4	4	4	3	2	3	61
24	1	2	1	3		4	4	5	3	5	4	4	4	2	4	4	4	4	4	4	4	63
18	1	1	0	0	4	4	2	3	1	2	4	4	3	4	4	4	4	3	3	3	3	51
19	1	1	0	0	4	4	4	3	4	4	5	4	2	3	4	2	4	4	2	2	5	56
19	1	1	0	0	0	4	2	5	5	4	4	4	5	4	5	4	4	5	4	4	5	68
19	0	1	0	0	3	4	4	4	3	4	4	4	4	3	4	2	4	4	4	3	2	57
20	0	1	0	0	0	4	4	4	3	4	5	4	4	4	4	5	1	1	1	1	1	50
20	0	1	0	0	3	4	4	4	4	4	4	4	2	4	4	4	5	5	5	5	5	67
22	0	1	0	0	3	4	2	4	3	4	4	4	4	4	5	5	2	3	3	3	2	56
19	1	1	1	2		4	1	4	2	3	2	4	1	2	2	5	4	4	4	4	4	50
18	1	4	0	0	0	4	5	5	4	3	4	4	2	4	4	4	3	4	4	3	4	61
18	1	4	0	0	0	4	5	5	4	3	4	4	2	4	4	4	4	4	4	3	4	62
19	1	4	0	0	0	4	5	5	3	3	4	4	3	4	4	4	3	5	4	3	4	62
19	0	4	0	0	0	4	2	4	2	5	5	4	4	5	5	5	5	5	5	4	4	68
20	0	4	0	0	0	4	4	4	2	4	4	4	4	4	4	4	4	4	3	5	3	61
20	1	4	1	1		4	4	4	4	4	3	4	4	3	4	4	4	4	4	4	4	62
19	1	3	0	0	3	4	4	3	3	3	4	4	2	4	5	5	3	5	5	3	3	60
21	0	3	0	0	0	4	4	4	5	4	4	4	4	3	4	4	4	4	3	4	3	62
21	0	3	1	1		4	4	4	3	3	3	4	3	4	4	4	5	5	5	5	5	65
20	1	2	0	0	2	5	5	4	5	4	5	4	4	3	4	4	4	5	5	4	4	69
20	1	2	0	0	0	5	4	5	3	5	4	4	1	3	5	5	5	5	5	5	5	69
22	1	2	0	0	0	5	4	4	4	4	4	4	2	4	5	4	4	4	4	4	4	64
22	1	2	0	0	0	5	5	2	5	5	5	4	3	4	5	5	4	4	4	4	4	68
20	0	2	1	3		5	4	5	4	5	5	4	2	5	5	5	5	5	5	5	3	72
21	1	2	1	3		5	5	5	5	5	5	4	4	5	5	5	5	5	5	5	3	76
22	1	2	1	2		5	5	1	1	5	5	4	1	3	5	5	4	5	5	4	3	61
22	1	2	1	3		5	5	5	2	5	5	4	2	5	5	5	5	5	5	5	5	73
22	0	2	1	2		5	4	5	5	5	5	4	1	5	5	5	5	5	5	3	4	71
23	1	2	1	3		5	5	5	4	2	4	4	2	4	4	4	4	4	4	4	4	63
23	0	2	1	3		5	5	4	5	5	4	4	1	3	5	5	4	5	5	5	4	69
24	0	2	1	3		5	5	5	5	5	4	4	5	3	5	5	3	5	3	4	3	69
19	1	1	0	0	4	5	5	5	5	5	5	4	4	4	5	5	3	5	4	4	4	72
19	0	1	0	0	3	5	5	5	5	5	5	4	5	5	5	5	3	5	5	3	2	72
20	1	1	0	0	0	5	5	3	5	5	5	4	2	4	5	1	5	5	5	3	3	65
20	1	1	0	0	0	5	5	5	5	5	5	4	3	4	5	5	4	5	3	4	5	72
20	1	1	0	0	0	5	5	5	5	5	5	4	3	5	5	5	5	5	5	5	5	77
20	0	1	0	0	0	5	3	1	4	3	5	4	1	4	5	4	4	5	5	3	1	57
20	0	1	0	0	0	5	5	5	5	5	5	4	3	5	5	5	5	5	5	5	3	75
20	0	1	0	0	0	5	5	5	5	5	5	4	5	5	5	5	5	5	5	5	3	77
21	1	1	0	0	1	5	5	5	4	5	4	4	4	4	4	1	5	5	5	4	5	69
21	1	1	0	0	0	5	5	5	4	5	5	4	5	5	5	5	3	5	3	5	3	72
21	1	1	0	0	1	5	5	5	4	5	5	4	5	5	5	5	5	5	5	5	4	77
21	0	1	0	0	1	5	5	5	5	5	5	4	1	5	5	4	3	5	3	5	3	68
21	0	1	0	0	0	5	5	5	5	5	4	4	2	5	5	5	4	4	4	4	3	69
21	0	1	0	0	0	5	5	5	5	5	5	4	1	5	5	4	4	5	5	4	4	71
22	1	1	0	0	4	5	5	5	5	5	5	4	2	5	5	5	4	5	5	5	5	75
23	0	1	0	0	0	5	5	5	5	5	5	4	5	5	5	5	5	5	5	5	5	79
20	1	1	1	2		5	3	4	5	4	2	4	1	4	4	3	3	5	5	5	1	58
20	1	1	1	2		5	5	5	5	5	5	4	4	5	5	5	5	5	5	5	5	78
20	0	1	1	3		5	5	5	3	4	4	4	4	4	5	5	3	5	4	3	3	66
21	1	1	1	2		5	5	3	1	5	5	4	3	1	5	5	2	5	3	3	2	57
21	1	1	1	1		5	5	5	4	4	5	4	3	4	5	5	5	5	5	5	1	70
21	1	1	1	1		5	5	5	4	4	5	4	4	5	5	5	4	4	4	5	4	72

## Sheet: Coding 
Gender	Male=0
	Femle=1
Field of study	Medical student=1
	Dental studnet=2
	Pharmacy student=3
	Nursing/Laboratory students=4
Vaccinated against Hepatitis B	No=0
	Yes=1
Doses of hepatitis B vaccine received	Not vaccinated=0
	One=1
	Two=2
	Three=3
	More than three=4
Reasons for not being vaccinated against hepatitis B (only answer if you haven't received the vaccine)	No vaccination program offered=0
	Low risk of hepatitis B=1
	Not sure about its efficacy=2
	Lack of knowledge=3
	Not sure about vaccination status=4
